# Supplementary material for: Coxiella burnetii in slaughterhouses in Brazil: A public health concern
Source: PLoS One. 2020 Oct 30;15(10):e0241246. doi: 10.1371/journal.pone.0241246 (PMC7598456; doi:10.1371/journal.pone.0241246)
Supplement: S1 Table — (XLSX) [file pone.0241246.s002.xlsx]

## Sheet: S1 Table
City of the herd	*Slaughterhouse	†Number of samples	Positive samples (IFA)	Positive samples (qPCR)	Seroprevalence	qPCR positivity
Adolfo	1	33	6	0	0.181818	0
Guará	1|4|9	43	7	3	0.162791	0.428571
Itapetininga	1	32	6	0	0.1875	0
Lençois Paulista	1	27	14	0	0.518519	0
Itatinga	1	40	15	2	0.375	0.133333
Bauru	1|2	19	2	1	0.105263	0.5
Piracicaba	1	5	0	0	0	0
Itapuí	1	12	0	2	0	0
Agudos	2	22	7	2	0.318182	0.285714
Dourado	2	4	0	0	0	0
Arealva	2	32	18	3	0.5625	0.166667
Bataguaçu	2	11	0	0	0	0
Bariri	2	17	4	0	0.235294	0
Dois Córregos	2	20	3	1	0.15	0.333333
Pederneiras	2	36	3	1	0.0833333	0.333333
Torrinhas	2	8	0	0	0	0
Ribeirão Bonito	2	7	1	0	0.142857	0
Conchas	3	170	29	3	0.170588	0.103448
Guaratinguetá	4|9	42	16	3	0.380952	0.1875
Itobi	4	26	6	2	0.230769	0.333333
Mococa	4	21	8	0	0.380952	0
Monte Aprazível	4	39	5	0	0.128205	0
Monteiro Lobato	4|7	27	7	0	0.259259	0
São José do Rio Preto	4	20	8	0	0.4	0
São José dos Campos	4	17	4	1	0.235294	0.25
Franca	5	80	24	0	0.3	0
Ipuã	5	3	1	0	0.333333	0
Patrocínio Paulista	5	15	6	1	0.4	0.166667
Restinga	5	4	1	0	0.25	0
Sales Oliveira	5	69	30	1	0.434783	0.0333333
Pedregulho	5	10	2	0	0.2	0
Santa Cruz das Palmeiras	6	25	5	2	0.2	0.4
Santa Rita do Passa Quatro	6	24	4	3	0.166667	0.75
Santa Rosa do Viterbo	6	14	3	3	0.214286	1
Descalvado	6	28	2	1	0.0714286	0.5
Pirassununga	6	20	4	2	0.2	0.5
Porto Ferreira	6	35	7	3	0.2	0.428571
Tambaú	6	6	2	1	0.333333	0.5
Casa Branca	6	6	0	0	0	0
Areias	7|9	39	13	2	0.333333	0.153846
Caçapava	7	12	1	0	0.0833333	0
Cunha	7|9	138	34	1	0.246377	0.0294118
Araçoiaba da Serra	8	9	0	0	0	0
Boituva	8	92	12	0	0.130435	0
Guareí	8	31	5	0	0.16129	0
Quadra	8	8	0	0	0	0
Laranjal Paulista	8	21	1	0	0.047619	0
Porangaba	8	11	3	0	0.272727	0
Aparecida	9	20	7	0	0.35	0
Cachoeiro Paulista	9	16	3	0	0.1875	0
Canas	9	9	6	0	0.666667	0
Cruzeiro	9	12	5	0	0.416667	0
Queluz	9	13	7	0	0.538462	0
Lavrinhas	9	3	0	0	0	0
São João do Barreiro	9	12	3	0	0.25	0
TOTAL	N/A	1515	360	44	0.237624	0.122222
* Slaughterhouses where the sample of the correspondent city was collected.
†For the cities where more than one slaughterhouse has samples, the number of samples detected in each abbatoir is placed in the formulae in the same order of the column Slaughterhouse. The same observation is valid for the columns Positive samples (IFA) and Positive samples (qPCR).
